# Supplementary material for: Microwave-Assisted Extraction of Carrageenan from Sarcopeltis skottsbergii
Source: Mar Drugs. 2023 Jan 25;21(2):83. doi: 10.3390/md21020083 (PMC9961692; doi:10.3390/md21020083)
Supplement: Supplementary file 1 [file marinedrugs-21-00083-s001.zip]

Archive with 1 entries (1 files):
- marinedrugs-2115675-supplementary.pdf
